# Supplementary material for: Model to Predict Healthcare Behaviors: Comparison of a Chilean and Mexican Sample
Source: Int J Environ Res Public Health. 2022 Aug 15;19(16):10067. doi: 10.3390/ijerph191610067 (PMC9407967; doi:10.3390/ijerph191610067)
Supplement: Supplementary file 1 [file ijerph-19-10067-s001.zip]

Archive with 1 entries (1 files):
- ijerph-1775409-supplementary.pdf
